# Supplementary material for: In Vivo Super-Resolution Cardiac Diffusion Tensor MRI: A Feasibility Study
Source: Diagnostics (Basel). 2022 Mar 31;12(4):877. doi: 10.3390/diagnostics12040877 (PMC9028988; doi:10.3390/diagnostics12040877)
Supplement: Supplementary file 1 [file diagnostics-12-00877-s001.zip]

Archive with 2 entries (2 files):
- SupplementaryMaterial Tables S1-S3.pdf
- SupplementaryVideoS4_DWI_SR_and_SAX.avi
